# Supplementary material for: Red CdSe/ZnS QDs’ Intracellular Trafficking and Its Impact on Yeast Polarization and Actin Filament
Source: Cells. 2023 Feb 2;12(3):484. doi: 10.3390/cells12030484 (PMC9914768; doi:10.3390/cells12030484)
Supplement: Supplementary file 1 [file cells-12-00484-s001.zip]

Archive with 1 entries (1 files):
- cells-2158496-supplementary.pdf
